# Supplementary material for: Dose–Response Meta-Analysis of Corticosteroid Effects in SARS Outbreak: A Model for Risk Stratification and Screening Strategy for Osteonecrosis of Femoral Head Post-Corticosteroid Therapy for COVID-19
Source: Life (Basel). 2023 Mar 29;13(4):907. doi: 10.3390/life13040907 (PMC10143798; doi:10.3390/life13040907)
Supplement: Supplementary file 1 [file life-13-00907-s001.zip]

Archive with 1 entries (1 files):
- life-2189880-supplementary.pdf
